# Supplementary material for: Assessing the Efficacy of a 28-Day Comprehensive Online Prostate Cancer Patient Empowerment Program (PC-PEP) in Facilitating Engagement of Prostate Cancer Patients in Their Survivorship Care: A Qualitative Study
Source: Curr Oncol. 2023 Sep 21;30(9):8633–52. doi: 10.3390/curroncol30090626 (PMC10528560; doi:10.3390/curroncol30090626)
Supplement: Supplementary file 1 [file curroncol-30-00626-s001.zip]

Archive with 1 entries (1 files):
- curroncol-2590946-supplementary.pdf
